# Supplementary material for: Statin-Induced Geranylgeranyl Pyrophosphate Depletion Promotes PCSK9–Dependent Adipose Insulin Resistance
Source: Nutrients. 2022 Dec 14;14(24):5314. doi: 10.3390/nu14245314 (PMC9853319; doi:10.3390/nu14245314)
Supplement: Supplementary file 1 [file nutrients-14-05314-s001.zip]

Archive with 1 entries (1 files):
- nutrients-2030863-supplementary.pdf
